# Supplementary material for: Meta-scale mountain grassland observatories uncover commonalities as well as specific interactions among plant and non-rhizosphere soil bacterial communities
Source: Sci Rep. 2018 Apr 10;8:5758. doi: 10.1038/s41598-018-24253-x (PMC5893626; doi:10.1038/s41598-018-24253-x)
Supplement: Supplementary file 2 — Dataset 1 [file 41598_2018_24253_MOESM2_ESM.xls]

## Sheet: Attribution
Description of cluster members in the co-occurrence network as a function of vegetation alliance
Likely vegetation alliance	Alliance assignment of indicator bacterial OTUsa	Plant species	Reported distributionb	Correlated with bacterial OTUs	Number of sites found	Actual distributionc	Actual distribution number of alliances	Indicator species of an allianced
Uncertain	Arabidion caerulae (2 OTUs), Elynion (1 OTU), Nardion (2 OTUs), Polygono Trisetion (3 otus), Thlaspion rotundifolii (4 otus)	Anthoxanthum odoratum L.	Arrhenatherion, Polygono-Trisetion, Calluno-Genistion, Quercion robori-petraeae, Châtaigneraie, Betulion pubescentis	Yes	52	Arrhenatherion (4), Calthion (3), Caricion_ferruginae (1), Cynosurion (17), Mesobromion (6), Nardion (15), Poion_alpinae (1), Polygono_Trisetion (4), Rumicion_alpini (1)	9	-
		Festuca rubra aggr.	Poion alpinae	Yes	58	Arrhenatherion (4), Calthion (1), Caricion_firmae (1), Cynosurion (24), Mesobromion (8), Nardion (13), Polygono_Trisetion (5), Rumicion_alpini (1), Seslerion (1)	9	-
		Agrostis capillaris	Calluno-Genistion	Yes	48	Calthion (2), Cynosurion (26), Mesobromion (3), Nardion (12), Polygono_Trisetion (4), Rumicion_alpini (1)	6	-
		Alchemilla vulgaris aggr.	Cynosurion, Poion alpinae, Poion supinae	Yes	52	Calthion (1), Caricion_ferruginae (1), Cynosurion (22), Mesobromion (6), Nardion (12), Poion_alpinae (2), Polygono_Trisetion (5), Rumicion_alpini (1)	8	-
Uncertain	None	Taraxacum officinale aggr.	Arrhenatherion, Cynosurion	Yes	34	Arrhenatherion (3), Calthion (1), Cynosurion (15), Mesobromion (6), Nardion (5), Polygono_Trisetion (2), Rumicion_alpini (2)	7	-
		Trifolium pratense L. s.str.	Arrhenatherion, Polygono-Trisetion	Yes	53	Arrhenatherion (2), Calthion (2), Caricion_ferruginae (1), Cynosurion (22), Mesobromion (8), Nardion (11), Poion_alpinae (1), Polygono_Trisetion (4), Rumicion_alpini (1), Seslerion (1)	10	-
		Trifolium repens L. s.str.	Arrhenatherion, Cynosurion	Yes	41	Arrhenatherion (1), Calthion (2), Cynosurion (18), Mesobromion (8), Nardion (8), Polygono Trisetion (3), Rumicion alpini (1)	7	-
Cynosurion	Cynosurione	Cynosurus cristatus L.	Cynosurion	Yes	34	Calthion (2), Cynosurion (20), Mesobromion (6), Nardion (3), Polygono Trisetion (3)	5	-
		Prunella vulgaris L.	Cynosurion	No	35	Calthion (1), Cynosurion (21), Mesobromion (5), Nardion (4), Polygono Trisetion (2)	5	-
Uncertain	None	Dactylis glomerata L.	Arrhenatherion, Polygono-Trisetion, Cynosurion	Yes	44	Arrhenatherion (1), Cynosurion (20), Mesobromion (9), Nardion (4), Polygono Trisetion (5), Rumicion alpini (2), Seslerion (1)	7	-
Uncertain	None	Festuca pratensis Huds. s.str.	Arrhenatherion, Cynosurion	Yes	31	Arrhenatherion (2), Calthion (1), Cynosurion (19), Mesobromion (6), Polygono Trisetion (3)	5	-
Uncertain	Cynosurione	Ranunculus acris subsp. friesianus (Jord.) Syme	Arrhenatherion	Yes	34	Calthion (2), Cynosurion (19), Mesobromion (4), Nardion (3), Polygono_Trisetion (5), Rumicion_alpini (1)	6	-
Uncertain	None	Rumex acetosa L.	Arrhenatherion	Yes	20	Cynosurion (14), Mesobromion (3), Nardion (1), Polygono_Trisetion (2)	4	-
Nardion	Nardion (3 OTUs)	Nardus stricta L.	Nardion, Junipero-Laricetum	Yes	17	Calthion (1), Cynosurion (5), Nardion (11)	3	-
		Potentilla aurea L.	Nardion	Yes	20	Calthion (1), Cynosurion (1), Nardion (14), Poion_alpinae (2), Polygono_Trisetion (1), Rumicion_alpini (1)	6	Nardion
		Phleum rhaeticum (Humphries) Rauschert	Poion alpinae	No	17	Calthion (1), Cynosurion (1), Nardion (12), Poion_alpinae (1), Polygono_Trisetion (1), Rumicion_alpini (1)	6	-
		Plantago alpina L.	Nardion, Poion alpinae	Yes	12	Nardion (10), Poion_alpinae (1), Rumicion_alpini (1)	3	-
		Gentiana purpurea L	Nardion	Yes	9	Nardion (9)	1	-
		Arnica montana L.	Nardion	Yes	6	Nardion (6)	1	-
		Crocus albiflorus Kit.	Polygono-Trisetion	Yes	11	Cynosurion (3), Nardion (8)	2	-
		Campanula barbata L.	Nardion	No	4	Nardion (3), Poion_alpinae (1)	2	-
		Luzula multiflora (Ehrh.) Lej.	Nardion	No	9	Cynosurion (3), Mesobromion (1), Nardion (4), Poion_alpinae (1)	4	-
		Gentiana acaulis L	Nardion	No	4	Caricion_firmae (1), Nardion (3)	2	-
		Vaccinium myrtillus L.	Sphagnion magellanici, Juniperion nanae, Rhododendro-Vaccinion, Luzulo-Fagenion, Abieti-Fagenion, Quercion robori-petraeae, Châtaigneraie, Dicrano-Pinion, Betulion pubescentis, Ledo-Pinion, Sphagno-Piceetum, Abieti-Piceion, Vaccinio-Piceion, Larici-Pinetum cembrae, Junipero-Laricetum, Erico-Pinion mugo	No	10	Cynosurion (2), Nardion (8)	2	-
		Crepis aurea (L.) Cass.	Poion alpinae	No	13	Caricion_ferruginae (1), Cynosurion (2), Nardion (9), Poion_alpinae (1)	4	-
		Polygala alpestris Rchb.	Seslerion	No	5	Nardion (4), Poion_alpinae (1)	2	-
Nardion	Nardione	Geum montanum L.	Nardion	Yes	10	Caricion_firmae (1), Nardion (9)	2	-
		Helictotrichon versicolor (Vill.) Pilg.	Caricion curvulae	No	5	Caricion_firmae (1), Nardion (4)	2	-
Thlaspion rotundifolii	Thlaspion rotundifolii (12 OTUs)	Arabis alpina L. s.str.	Thlaspion rotundifolii, Petasition paradoxi	No	7	Poion_alpinae (1), Thlaspion_rotundifolii (6)	2	-
		Cerastium latifolium L.	Thlaspion rotundifolii	Yes	8	Thlaspion_rotundifolii (8)	1	-
		Doronicum grandiflorum Lam.	Petasition paradoxi	No	5	Thlaspion_rotundifolii (5)	1	-
		Poa minor Gaudin	Thlaspion rotundifolii	Yes	9	Thlaspion_rotundifolii (9)	1	Thlaspion rotundifolii
		Pritzelago alpina (L.) Kuntze s.str.	Thlaspion rotundifolii	Yes	11	Thlaspion_rotundifolii (11)	1	Thlaspion rotundifolii
		Saxifraga aizoides L.	Cratoneurion	Yes	9	Arabidion_caerulae (1), Elynion (1), Thlaspion_rotundifolii (7)	3	-
		Saxifraga oppositifolia L. s.str.	Thlaspion rotundifolii, Drabion hoppeanae	Yes	10	Elynion (2), Thlaspion_rotundifolii (8)	2	-
		Saxifraga paniculata Mill.	(Potentillion, Drabo-Seslerion, Caricion firmae	Yes	9	Arabidion_caerulae (1), Caricion_firmae (1), Elynion (3), Poion_alpinae (1), Thlaspion_rotundifolii (3)	5	Elynion
		Taraxacum alpinum aggr.	Arabidion caerulae	No	4	Thlaspion_rotundifolii (4)	1	-
		Thlaspi rotundifolium (L.) Gaudin s.str.	Thlaspion rotundifolii	Yes	9	Thlaspion_rotundifolii (9)	1	-
Thlaspion rotundifolii	Thlaspion rotundifoliie	Saxifraga biflora All. s.str.	Drabion hoppeanae	Yes	4	Thlaspion rotundifolii (4)	1	-
Calthion	Calthion (18 OTUs)	Caltha palustris L.	Calthion, Alnion icanae	Yes	5	Calthion (4), Cynosurion (1)	2	Calthion
		Carex flava L.	Caricion davallianae	Yes	4	Calthion (2), Cynosurion (2)	2	-
		Carex nigra (L.) Reichard	Caricion fuscae, Ledo-Pinion	Yes	5	Calthion (3), Cynosurion (1), Nardion (1)	3	-
		Carex panicea L.	Caricion davallianae	Yes	5	Calthion (3), Cynosurion (1), Mesobromion (1)	3	-
		Cirsium eriophorum (L.) Scop. s.str.	Onopordion	Yes	3	Calthion (1), Cynosurion (2)	2	-
		Crepis paludosa (L.) Moench	Calthion	Yes	3	Calthion (2), Cynosurion (1)	2	-
		Equisetum palustre L.	Calthion	Yes	5	Calthion (4), Cynosurion (1)	2	Calthion
		Gnaphalium sylvaticum L.	Epilobion angustifolii	Yes	3	Cynosurion (2), Polygono_Trisetion (1)	2	-
		Juncus articulatus L.	Caricion davallianae	Yes	5	Calthion (3), Cynosurion (2)	2	Calthion
		Juncus effusus L.	Calthion	Yes	6	Calthion (2), Cynosurion (4)	2	-
		Myosotis scorpioides L.	Calthion	Yes	3	Calthion (2), Cynosurion (1)	2	-
		Ranunculus aconitifolius L.	Calthion, Abieti-Fagenion	Yes	5	Calthion (3), Cynosurion (1), Nardion (1)	3	Calthion
		Rhinanthus minor L.	Molinion	Yes	5	Calthion (2), Cynosurion (1), Nardion (1), Polygono_Trisetion (1)	4	-
		Valeriana dioica L.	Molinion, Calthion	Yes	4	Calthion (3), Cynosurion (1)	2	Calthion
Footnotes:
a For vegetation alliance, the number of indicator bacterial OTUs associated with the plant species are indicated between parentheses.
b The reported distribution for each plant species was extracted from www.infoflora.ch using Delarze's guidelines. The vegetation alliances where the plant species is often predominant and influencing the grassland physionomy are indicated in bold letters. The alliances where the plant species is a characteristic species of the alliance are underlined.
c The number of sites belonging to the respective alliances where the plant species occurred within the study area is indicated between parentheses.
d The alliance to which the plant species is an indicator species.
e Tentative alliance assignment.
in bold: Alliances where the plant species is often predominant and influencing the grassland physionomy
in underline: characteristic plant species of the alliance.

## Sheet: remarks
The likely vegetation alliance means that it is the alliance that was extrapolated by the study in MS#2 for each co-occurrence cluster. The information in column 1 is also summarized in the main text.
The indicator OTUs associated with each cluster column 2 contains the list of indicator OTUs and which alliance each of them were indicators of, according to Legendre's indicator species function. It shows how the big cluster has no specific alliance association among the bacterial OTUs (because many alliances are represented), whereas other clusters have exclusively Nardion bacterial indicator O…
Column 1 assigns co-occurrence clusters to specific alliances (generalist is not an alliance) based on the information in the rest of the table.
Column 2 shows to what extent we uncover specialist bacteria of a single alliance in assignable alliances, and to what extent we find diverse groups of bacteria in generalist clusters. I.e. specialists would tend to be found in specialized habitats (in this case alliances) and not found broadly across the landscape. I used column 2 in order to show how strongly indicator OTU groups of a single al…
For instance, in the large "Nardion" cluster, we find (COL#2) 3 indicator bacteria which are all indicator OTUs of Nardion; (COL#3-4) most of the plant species in this cluster are almost exclusively found in Nardion, while a number of these are also characteristic species of Nardion (according to the Guide des millieux naturels by Delarze); (COL#5) next all of those plant species that are highly …
Legendre's indval approach is robust since the 1) spearman correlation analysis and indicator species analysis are two very different statistical approaches, and 2) spearman correlation can still show significant correlation within portions of the pairwise gradients, and this would be especially the case with generalists which vary across a wider number of data points.
Each compartment of rows is a single co-occurrence cluster, except the top 2 should be the fused subsets of the generalist cluster. The network figure shows only that there are clusters, whereas tableS2 shows which plants are really correlated with the bacteria, and where they and their bacterial partners are found in the mountains. The geographical unit across the table is alliance.
Difference between col 1 and col 2. Column two is a list of all the indicator bacterial OTUs (using Legendre's indicator species concept across alliances) and to which alliance each of these OTUs were indicators of. This information supports (or not) the decision made on assigning a cluster to a particular alliance (ie column 1). This is because cluster assignment to an alliance is not done compu…
So the workflow here was the following:
build co-occurrence network to obtain clusters -> generate statistics and taxonomic information for each cluster -> make informed decision on cluster assignment based on gathered information (column 1).
